# Supplementary material for: LiOtBu-Promoted Intramolecular 1,3-Dipolar Cycloaddition of the 2′-Alkynyl-biaryl-2-aldehyde N-Tosylhydrazones Approach to 3-Substituted 1H-Dibenzo[e,g]indazoles
Source: Molecules. 2023 Dec 13;28(24):8061. doi: 10.3390/molecules28248061 (PMC10745680; doi:10.3390/molecules28248061)
Supplement: Supplementary file 1 [file molecules-28-08061-s001.zip]

Archive with 1 entries (1 files):
- molecules-2679963-supplementary.pdf
